# Supplementary material for: Room-Temperature Cholesteric Liquid Crystals of Cellulose Derivatives with Visible Reflection
Source: Polymers (Basel). 2022 Dec 29;15(1):168. doi: 10.3390/polym15010168 (PMC9824885; doi:10.3390/polym15010168)
Supplement: Supplementary file 1 [file polymers-15-00168-s001.zip]

Archive with 1 entries (1 files):
- polymers-2093326-supplementary.pdf
